# Supplementary material for: Mendelian randomization analysis of 37 clinical factors and coronary artery disease in East Asian and European populations
Source: Genome Med. 2022 Jun 14;14:63. doi: 10.1186/s13073-022-01067-1 (PMC9195360; doi:10.1186/s13073-022-01067-1)
Supplement: Supplementary file 2 — Additional file 2: Table S5. Pairwise genetic correlation between the 37 selected clinical factors and CAD in East Asian and European populations. [file 13073_2022_1067_MOESM2_ESM.xlsx]

## Sheet: genetic correlation
Table S5. Pairwise genetic correlation between the 37 selected clinical factors and CAD using cross-trait LDSC, separately in East Asian and European populations. rg, genetic correlation; SE, standard error.
Trait 1	Trait 2	East Asian			European
		rg	SE (rg)	P	rg	SE (rg)	P
ALP	ALT	0.1022	0.0702	0.1452	0.2236	0.047	1.9626e-06
ALP	AST	0.1331	0.0551	0.0157	0.1878	0.0441	2.0481e-05
ALP	BMI	0.0283	0.0327	0.3869	0.1755	0.025	2.2773e-12
ALP	Baso	-0.0037	0.082	0.9644	0.0812	0.0463	0.0794
ALP	CAD	0.0301	0.0584	0.6057	0.1703	0.0312	4.6721e-08
ALP	CRP	0.3307	0.1739	0.0573	0.2574	0.0458	1.974e-08
ALP	DBP	0.1005	0.0572	0.0791	0.1473	0.0339	1.3778e-05
ALP	Eosino	0.097	0.0632	0.1249	0.0647	0.0287	0.0239
ALP	FG	0.0546	0.0697	0.4334	0.0449	0.0333	0.1775
ALP	HDL-C	0.0219	0.062	0.7237	-0.1675	0.0369	5.7153e-06
ALP	Hb	0.0445	0.0644	0.4894	0.1147	0.0268	1.8833e-05
ALP	HbA1c	-0.0759	0.0735	0.3021	0.0882	0.0307	0.004
ALP	Height	-0.0474	0.0335	0.1567	-0.0787	0.0182	1.6033e-05
ALP	Ht	0.0699	0.0656	0.2865	0.1199	0.0271	1.0017e-05
ALP	LDL-C	-0.0616	0.0907	0.4971	0.0794	0.0456	0.0817
ALP	Lym	0.0069	0.0646	0.9149	0.0567	0.0302	0.0608
ALP	MCH	-0.0929	0.0437	0.0338	-0.0677	0.0258	0.0086
ALP	MCHC	-0.1076	0.0609	0.0773	-0.022	0.0284	0.4384
ALP	MCV	-0.0855	0.0446	0.0551	-0.0744	0.0249	0.0028
ALP	Mono	-0.0036	0.0672	0.9575	0.061	0.024	0.011
ALP	Neutro	0.1006	0.0543	0.0639	0.1323	0.0441	0.0027
ALP	Plt	0.1109	0.0515	0.0312	0.0799	0.0375	0.0333
ALP	RBC	0.1147	0.0488	0.0187	0.1364	0.0271	4.9568e-07
ALP	SBP	0.116	0.0547	0.034	0.1425	0.031	4.4194e-06
ALP	T2D	0.0212	0.0495	0.6685	0.2114	0.0371	1.157e-08
ALP	TBil	-0.0491	0.071	0.4893	-0.1153	0.0399	0.0038
ALP	TC	0.0657	0.0814	0.4195	0.0289	0.0451	0.522
ALP	TG	-0.012	0.0609	0.8436	0.1366	0.0559	0.0145
ALP	WBC	0.0804	0.0485	0.0971	0.1357	0.0395	0.0006
ALT	AST	0.7496	0.0321	1.1063e-120	0.6603	0.0236	1.5193e-172
ALT	BMI	0.1249	0.0389	0.0013	0.3293	0.0235	1.2472e-44
ALT	Baso	0.1946	0.0755	0.0099	0.0858	0.0409	0.0358
ALT	CAD	0.0534	0.1022	0.6011	0.3008	0.0339	6.977e-19
ALT	CRP	-0.055	0.1228	0.654	0.2466	0.0435	1.42e-08
ALT	DBP	0.1472	0.0825	0.0744	0.1722	0.0307	2.128e-08
ALT	Eosino	-0.0958	0.0662	0.148	0.0982	0.0245	6.1634e-05
ALT	FG	0.138	0.0812	0.0892	0.1805	0.0341	1.1556e-07
ALT	HDL-C	0.0714	0.1155	0.5364	-0.3247	0.0298	1.2755e-27
ALT	Hb	0.2289	0.0614	0.0002	0.1989	0.0257	9.0182e-15
ALT	HbA1c	0.0314	0.0871	0.7184	0.2112	0.0323	6.5776e-11
ALT	Height	-0.0684	0.0321	0.0331	-0.1206	0.0216	2.2756e-08
ALT	Ht	0.1817	0.0662	0.0061	0.166	0.026	1.7586e-10
ALT	LDL-C	0.023	0.1143	0.8408	0.0821	0.0406	0.0431
ALT	Lym	0.1642	0.0665	0.0135	0.183	0.0261	2.2898e-12
ALT	MCH	0.1103	0.0864	0.2021	-0.0231	0.0237	0.3305
ALT	MCHC	0.1798	0.0907	0.0474	0.1395	0.0308	5.9684e-06
ALT	MCV	0.0708	0.0762	0.3526	-0.0675	0.0242	0.0052
ALT	Mono	-0.003	0.0733	0.9674	0.1153	0.03	0.0001
ALT	Neutro	-0.0366	0.0727	0.6142	0.0695	0.0311	0.0253
ALT	Plt	-0.1093	0.0829	0.1872	0.019	0.0229	0.4083
ALT	RBC	0.103	0.08	0.1978	0.1645	0.025	4.929e-11
ALT	SBP	0.166	0.068	0.0146	0.196	0.027	3.7908e-13
ALT	T2D	0.2238	0.0501	8.0328e-06	0.4894	0.0294	2.7558e-62
ALT	TBil	0.0248	0.0707	0.7263	-0.0219	0.036	0.5425
ALT	TC	0.0775	0.0763	0.3095	0.0038	0.0379	0.9198
ALT	TG	0.0206	0.0657	0.7534	0.3266	0.052	3.3981e-10
ALT	WBC	0.0764	0.0563	0.1753	0.1329	0.0298	8.4109e-06
AST	BMI	-0.0075	0.0404	0.8521	0.077	0.0224	0.0006
AST	Baso	0.112	0.0741	0.1304	0.0094	0.0405	0.8156
AST	CAD	-0.0237	0.0857	0.7818	0.1504	0.0268	1.8887e-08
AST	CRP	-0.0808	0.1266	0.5231	0.0881	0.0394	0.0253
AST	DBP	0.0489	0.0784	0.5327	0.0567	0.0315	0.0722
AST	Eosino	-0.0244	0.0657	0.7108	0.0385	0.0263	0.1433
AST	FG	-0.0328	0.0813	0.6866	-0.0273	0.0302	0.3666
AST	HDL-C	0.2136	0.0973	0.0282	-0.0448	0.0257	0.0807
AST	Hb	0.1587	0.0599	0.008	0.0506	0.0314	0.1066
AST	HbA1c	-0.0068	0.0879	0.9381	0.0709	0.0332	0.0327
AST	Height	-0.0647	0.0291	0.0265	-0.0667	0.022	0.0024
AST	Ht	0.1211	0.0603	0.0448	0.0241	0.0319	0.449
AST	LDL-C	-0.0107	0.0979	0.9126	0.1177	0.0359	0.0011
AST	Lym	0.1258	0.0704	0.0739	0.0277	0.0263	0.2913
AST	MCH	0.122	0.0859	0.1553	0.03	0.0239	0.2098
AST	MCHC	0.1195	0.0815	0.1428	0.1066	0.0341	0.0018
AST	MCV	0.1054	0.0757	0.1639	-0.0017	0.0232	0.9414
AST	Mono	0.0117	0.0668	0.861	0.0344	0.0298	0.2491
AST	Neutro	-0.0836	0.0691	0.2264	-0.0393	0.0302	0.1926
AST	Plt	-0.0834	0.0807	0.3016	-0.0368	0.0245	0.1326
AST	RBC	0.0369	0.0716	0.606	0.0161	0.0288	0.5766
AST	SBP	0.0239	0.0609	0.6944	0.0986	0.0277	0.0004
AST	T2D	0.0505	0.0423	0.2319	0.1484	0.0337	1.0498e-05
AST	TBil	-0.0149	0.0586	0.799	0.0564	0.0324	0.0822
AST	TC	0.1433	0.0762	0.06	0.108	0.0345	0.0017
AST	TG	-0.0228	0.0565	0.6871	0.1169	0.0415	0.0049
AST	WBC	-0.0045	0.0548	0.9349	-0.0103	0.0285	0.7173
Alb	ALP	0.0463	0.0616	0.4525	-0.0813	0.0334	0.0148
Alb	ALT	0.2683	0.0587	4.7658e-06	0.1448	0.03	1.3921e-06
Alb	AST	0.1657	0.0681	0.0149	0.1199	0.0342	0.0005
Alb	BMI	-0.1383	0.0486	0.0045	-0.2308	0.0193	6.135e-33
Alb	Baso	0.0201	0.0801	0.8018	-0.1432	0.0367	9.5565e-05
Alb	CAD	-0.0693	0.0533	0.1936	-0.0115	0.0296	0.6984
Alb	CRP	-0.3901	0.1867	0.0367	-0.1977	0.0408	1.2493e-06
Alb	DBP	0.0677	0.0642	0.2915	0.0382	0.0227	0.0926
Alb	Eosino	-0.1258	0.0756	0.0963	-0.1279	0.0246	1.9137e-07
Alb	FG	0.1862	0.0929	0.0451	0.0754	0.036	0.0361
Alb	GGT	0.1861	0.069	0.007	0.1586	0.0313	3.988e-07
Alb	HDL-C	0.0771	0.0812	0.3425	0.0808	0.0288	0.0051
Alb	Hb	0.148	0.0771	0.0548	-0.0129	0.0311	0.6777
Alb	HbA1c	0.1117	0.0796	0.1607	-0.0423	0.0249	0.0893
Alb	Height	-0.0131	0.0349	0.7083	-0.0369	0.0176	0.0362
Alb	Ht	0.1152	0.0754	0.1267	-0.0617	0.0293	0.0352
Alb	LDL-C	0.0153	0.0849	0.8568	0.1335	0.0316	2.4094e-05
Alb	Lym	0.0748	0.075	0.319	-0.0764	0.0287	0.0077
Alb	MCH	0.0217	0.0632	0.7315	0.0418	0.0226	0.0644
Alb	MCHC	0.1814	0.0703	0.0099	0.1948	0.0276	1.7867e-12
Alb	MCV	-0.0244	0.0622	0.6945	-0.0053	0.0231	0.8198
Alb	Mono	-0.2794	0.0785	0.0004	-0.0996	0.0275	0.0003
Alb	Neutro	-0.0296	0.072	0.6812	-0.0521	0.0309	0.0921
Alb	Plt	0.0167	0.0597	0.7796	0.0472	0.0261	0.0709
Alb	RBC	0.0974	0.0694	0.1605	-0.039	0.0275	0.1566
Alb	SBP	0.0092	0.0604	0.8793	0.1629	0.0207	3.5864e-15
Alb	T2D	-0.0205	0.0497	0.6798	-0.0129	0.0354	0.7158
Alb	TBil	0.1934	0.0741	0.0091	0.1548	0.0355	1.3222e-05
Alb	TC	0.1192	0.0865	0.1682	0.1679	0.0333	4.7092e-07
Alb	TG	0.1047	0.0829	0.2066	0.1205	0.0391	0.0021
Alb	TP	0.3922	0.0638	8.1304e-10	0.4312	0.0285	1.3476e-51
Alb	WBC	-0.0456	0.0642	0.4777	-0.0861	0.0299	0.004
BMI	CAD	0.1613	0.0417	0.0001	0.3211	0.0244	1.27e-39
BMI	Height	-0.0572	0.0241	0.0175	-0.1669	0.0162	7.9634e-25
BUN	ALP	0.0226	0.0492	0.646	0.0418	0.0315	0.1848
BUN	ALT	-0.0605	0.0702	0.389	0.0678	0.0283	0.0166
BUN	AST	-0.0308	0.0719	0.6681	0.0274	0.0264	0.2991
BUN	Alb	-0.0235	0.0592	0.6918	0.0029	0.0271	0.9155
BUN	BMI	0.0244	0.0394	0.5363	0.0961	0.0209	4.4817e-06
BUN	Baso	-0.0154	0.0683	0.8213	0.0572	0.0343	0.0953
BUN	CAD	0.0842	0.0773	0.2766	0.0189	0.028	0.4987
BUN	CRP	0.1875	0.1598	0.2407	0.1042	0.0243	1.8533e-05
BUN	DBP	0.0224	0.0797	0.7788	0.0425	0.0243	0.0807
BUN	Eosino	-0.0562	0.0635	0.3764	0.0065	0.0227	0.7758
BUN	FG	-0.025	0.0644	0.6975	0.0089	0.0277	0.7466
BUN	GGT	-0.1266	0.114	0.2664	0.0324	0.0282	0.2511
BUN	HDL-C	-0.149	0.0897	0.0967	-0.1095	0.0216	3.8764e-07
BUN	Hb	-0.1326	0.0544	0.0148	-0.0226	0.0356	0.5262
BUN	HbA1c	0.1493	0.068	0.0282	0.1087	0.0256	2.1232e-05
BUN	Height	0.0048	0.0307	0.8753	0.0673	0.0188	0.0003
BUN	Ht	-0.1	0.0593	0.0915	-0.0232	0.0376	0.5381
BUN	LDL-C	0.051	0.0943	0.5885	-0.0155	0.0296	0.6006
BUN	Lym	-0.0537	0.0649	0.4077	0.0392	0.0213	0.0659
BUN	MCH	-0.0511	0.065	0.4321	-0.0566	0.0184	0.0021
BUN	MCHC	-0.1136	0.0754	0.1319	0.018	0.0259	0.487
BUN	MCV	-0.0212	0.0574	0.7123	-0.0653	0.0186	0.0004
BUN	Mono	0.0021	0.0568	0.9706	0.0072	0.0189	0.7019
BUN	Neutro	0.0388	0.0594	0.5143	0.0482	0.0208	0.0202
BUN	Plt	-0.0277	0.0624	0.6575	-0.0115	0.0245	0.6398
BUN	RBC	-0.0657	0.0666	0.324	0.023	0.0303	0.4465
BUN	SBP	0.0408	0.0655	0.5332	0.0539	0.0251	0.0319
BUN	T2D	0.0599	0.0448	0.1813	0.1104	0.0337	0.001
BUN	TBil	0.0224	0.0563	0.6913	-0.0179	0.027	0.5092
BUN	TC	-0.0019	0.061	0.9746	-0.0438	0.0287	0.1266
BUN	TG	0.0605	0.0455	0.1835	0.0878	0.0254	0.0005
BUN	TP	-0.1166	0.0526	0.0266	0.0039	0.0292	0.8931
BUN	WBC	0.0104	0.052	0.8419	0.0498	0.0192	0.0097
BUN	sCr	0.3759	0.0523	6.6861e-13	0.3514	0.0366	8.5916e-22
Baso	BMI	0.0028	0.0566	0.96	0.1123	0.0297	0.0002
Baso	CAD	-0.0528	0.0585	0.3671	0.1079	0.0411	0.0086
Baso	CRP	-0.073	0.1708	0.669	0.1543	0.0374	3.7571e-05
Baso	DBP	-0.0003	0.07	0.9969	0.0167	0.0388	0.6672
Baso	Eosino	0.365	0.1132	0.0013	0.3107	0.0505	7.8807e-10
Baso	FG	0.0317	0.0915	0.7294	-0.0065	0.0368	0.8602
Baso	HDL-C	-0.1061	0.0782	0.1751	-0.0747	0.0316	0.0183
Baso	HbA1c	0.1067	0.0931	0.2519	0.0874	0.0357	0.0143
Baso	Height	-0.0155	0.0404	0.701	-0.0966	0.0273	0.0004
Baso	LDL-C	0.0055	0.1111	0.9604	-0.0159	0.0417	0.7025
Baso	Lym	0.1983	0.086	0.0212	0.3709	0.0433	9.9088e-18
Baso	Mono	0.2597	0.1043	0.0128	0.3221	0.0411	4.6636e-15
Baso	Neutro	0.1942	0.0897	0.0304	0.423	0.0354	6.7525e-33
Baso	SBP	-0.0187	0.0644	0.7722	0.0133	0.0359	0.7107
Baso	T2D	-0.0412	0.0522	0.4295	0.1129	0.0451	0.0124
Baso	TC	0.0057	0.0917	0.9507	-0.0125	0.0403	0.7563
Baso	TG	0.0675	0.0677	0.3185	0.108	0.0345	0.0017
Baso	WBC	0.3037	0.0796	0.0001	0.5186	0.039	2.9263e-40
CRP	BMI	0.4373	0.1678	0.0091	0.5382	0.0478	2.1551e-29
CRP	CAD	0.2342	0.1314	0.0747	0.2584	0.0409	2.6263e-10
CRP	DBP	0.2279	0.1317	0.0836	0.2524	0.0323	6.0015e-15
CRP	FG	0.1426	0.159	0.3696	0.0897	0.04	0.025
CRP	HDL-C	-0.3858	0.19	0.0422	-0.3618	0.0438	1.3676e-16
CRP	HbA1c	0.1214	0.1665	0.4659	0.2371	0.0285	7.9697e-17
CRP	Height	-0.0488	0.0716	0.4954	-0.15	0.0227	3.953e-11
CRP	LDL-C	0.1236	0.2324	0.5947	0.0822	0.0608	0.1766
CRP	SBP	0.294	0.1376	0.0327	0.186	0.0257	4.2254e-13
CRP	T2D	0.4348	0.1636	0.0079	0.4105	0.0444	2.4704e-20
CRP	TC	-0.0336	0.1794	0.8514	0.0017	0.0587	0.9768
CRP	TG	0.2496	0.151	0.0982	0.338	0.0482	2.2334e-12
Ca	ALP	0.003	0.0811	0.9701	0.0845	0.0259	0.0011
Ca	ALT	0.1992	0.0747	0.0076	0.2195	0.0272	7.0502e-16
Ca	AST	0.1153	0.0781	0.14	0.1608	0.0261	7.695e-10
Ca	Alb	0.2149	0.0825	0.0092	0.5019	0.0361	6.4009e-44
Ca	BMI	0.0535	0.0513	0.2973	-0.0231	0.0165	0.1608
Ca	BUN	0.0259	0.0718	0.7186	0.0487	0.0284	0.0866
Ca	Baso	-0.0481	0.1168	0.6807	0.0383	0.0338	0.2565
Ca	CAD	0.1535	0.0601	0.0106	0.1253	0.0267	2.6848e-06
Ca	CRP	0.0508	0.1855	0.7844	-0.0086	0.0309	0.7802
Ca	DBP	0.0537	0.0788	0.4957	0.1098	0.0265	3.3866e-05
Ca	Eosino	-0.0614	0.0958	0.5216	-0.0042	0.0267	0.8764
Ca	FG	0.0834	0.0888	0.3478	0.1087	0.0339	0.0014
Ca	GGT	0.1978	0.0826	0.0166	0.2229	0.0286	7.0956e-15
Ca	HDL-C	0.151	0.0848	0.0749	0.0183	0.0244	0.4512
Ca	Hb	0.1595	0.0776	0.0398	0.0462	0.0233	0.0477
Ca	HbA1c	0.0083	0.0864	0.9231	0.0927	0.0257	0.0003
Ca	Height	-0.1141	0.0459	0.0128	-0.0662	0.0206	0.0013
Ca	Ht	0.177	0.076	0.0199	0.0369	0.0236	0.1182
Ca	LDL-C	0.2591	0.1267	0.0408	0.1586	0.0315	4.8159e-07
Ca	Lym	0.2212	0.0901	0.0141	0.1063	0.0242	1.1482e-05
Ca	MCH	0.0077	0.0575	0.8934	0.0147	0.0191	0.4411
Ca	MCHC	-0.047	0.0868	0.5887	0.04	0.0274	0.1449
Ca	MCV	0.044	0.0547	0.4212	0.0085	0.0197	0.6674
Ca	Mono	0.1578	0.088	0.0729	0.0859	0.0231	0.0002
Ca	Neutro	0.1034	0.0819	0.2068	0.1074	0.0257	2.9481e-05
Ca	Plt	0.1481	0.0634	0.0194	0.1661	0.0273	1.124e-09
Ca	RBC	0.107	0.0617	0.083	0.0227	0.0235	0.335
Ca	SBP	0.0876	0.0738	0.2352	0.1702	0.0242	2.2146e-12
Ca	T2D	0.1557	0.0627	0.013	0.0964	0.0325	0.003
Ca	TBil	0.07	0.085	0.4106	-0.023	0.0498	0.6441
Ca	TC	0.2793	0.0948	0.0032	0.1776	0.0337	1.3689e-07
Ca	TG	0.0849	0.0811	0.2955	0.1654	0.0322	2.8371e-07
Ca	TP	0.2001	0.0801	0.0124	0.3904	0.0308	8.3652e-37
Ca	UA	0.1517	0.0559	0.0067	0.1484	0.0264	2.0035e-08
Ca	WBC	0.1431	0.0682	0.036	0.1211	0.0254	1.9088e-06
Ca	sCr	-0.09	0.075	0.23	-0.0298	0.029	0.3042
DBP	BMI	0.2843	0.0371	1.9121e-14	0.3089	0.019	1.509e-59
DBP	CAD	0.2037	0.1117	0.0682	0.2734	0.0322	2.0853e-17
DBP	FG	0.1398	0.0787	0.0756	0.2135	0.0271	3.1112e-15
DBP	HDL-C	-0.0068	0.1369	0.9603	-0.1879	0.0223	3.9676e-17
DBP	HbA1c	-0.0612	0.0742	0.4095	0.106	0.0224	2.2046e-06
DBP	Height	0.0278	0.0298	0.3501	-0.1209	0.0184	4.4805e-11
DBP	LDL-C	-0.1165	0.0855	0.1731	-0.117	0.0313	0.0002
DBP	SBP	0.8592	0.0226	0	0.6724	0.017	0
DBP	T2D	0.177	0.0507	0.0005	0.2932	0.0304	5.9673e-22
DBP	TC	-0.1194	0.0576	0.0383	-0.1472	0.0299	8.3792e-07
DBP	TG	0.0714	0.0505	0.1576	0.1523	0.03	3.7573e-07
Eosino	BMI	0.0386	0.0421	0.359	0.138	0.0212	6.9515e-11
Eosino	CAD	0.0568	0.0489	0.2454	0.1083	0.0292	0.0002
Eosino	CRP	0.1708	0.1522	0.2618	0.1885	0.0242	6.8905e-15
Eosino	DBP	-0.0708	0.064	0.2686	0.0921	0.0276	0.0009
Eosino	FG	-0.1149	0.0779	0.1405	-0.0644	0.0238	0.0068
Eosino	HDL-C	-0.11	0.0749	0.1415	-0.1145	0.0236	1.2141e-06
Eosino	HbA1c	0.0818	0.0898	0.3624	0.094	0.0259	0.0003
Eosino	Height	-0.0333	0.0393	0.3965	-0.061	0.0187	0.0011
Eosino	LDL-C	-0.0013	0.0945	0.9887	-0.0476	0.0341	0.1632
Eosino	Lym	0.1057	0.0839	0.2075	0.2854	0.0397	6.5586e-13
Eosino	Mono	0.2971	0.0937	0.0015	0.2606	0.0291	3.6944e-19
Eosino	Neutro	0.1957	0.0696	0.0049	0.2146	0.0304	1.6965e-12
Eosino	SBP	-0.0511	0.0555	0.3576	0.0232	0.0239	0.3333
Eosino	T2D	-0.0261	0.0508	0.6073	0.1267	0.0276	4.501e-06
Eosino	TC	-0.0522	0.0747	0.4847	-0.0762	0.0352	0.0302
Eosino	TG	0.0287	0.0634	0.6511	0.0697	0.0268	0.0092
Eosino	WBC	0.3328	0.0641	2.1193e-07	0.3561	0.0303	8.21e-32
FG	BMI	0.0887	0.0529	0.0939	0.2612	0.0277	3.8193e-21
FG	CAD	0.0155	0.069	0.8227	0.141	0.0311	5.6714e-06
FG	Height	0.0482	0.0388	0.2141	-0.043	0.0222	0.0524
GGT	ALP	0.2603	0.0928	0.005	0.2484	0.0416	2.3865e-09
GGT	ALT	0.4568	0.0455	9.326e-24	0.5794	0.0298	2.3028e-84
GGT	AST	0.3916	0.0472	1.1235e-16	0.3591	0.0293	1.2559e-34
GGT	BMI	0.0525	0.0302	0.0821	0.279	0.0229	2.9954e-34
GGT	Baso	0.1777	0.0602	0.0032	0.072	0.0313	0.0213
GGT	CAD	-0.018	0.1439	0.9005	0.2785	0.0287	3.0551e-22
GGT	CRP	0.5228	0.1551	0.0008	0.4155	0.0463	2.8737e-19
GGT	DBP	0.1965	0.0762	0.0099	0.1821	0.0231	3.0078e-15
GGT	Eosino	-0.0217	0.0531	0.6827	0.0528	0.0228	0.0208
GGT	FG	0.0575	0.0798	0.4709	0.1423	0.0374	0.0001
GGT	HDL-C	0.066	0.152	0.6641	-0.1837	0.0266	5.0066e-12
GGT	Hb	0.1122	0.0649	0.0838	0.1246	0.027	3.7975e-06
GGT	HbA1c	-0.0007	0.086	0.9931	0.2165	0.029	8.2315e-14
GGT	Height	-0.0385	0.0301	0.2008	-0.1411	0.0173	3.5885e-16
GGT	Ht	0.0707	0.079	0.3704	0.1033	0.0263	8.7684e-05
GGT	LDL-C	-0.0667	0.1484	0.6531	0.152	0.0347	1.1498e-05
GGT	Lym	0.1209	0.0709	0.0883	0.2088	0.022	2.3123e-21
GGT	MCH	0.0947	0.094	0.3134	0.0077	0.0171	0.654
GGT	MCHC	0.1684	0.0818	0.0395	0.098	0.0267	0.0002
GGT	MCV	0.0572	0.084	0.496	-0.019	0.018	0.2917
GGT	Mono	0.0581	0.055	0.2911	0.1155	0.0199	6.1423e-09
GGT	Neutro	0.0743	0.0974	0.4455	0.1466	0.0251	4.8985e-09
GGT	Plt	0.0137	0.1115	0.9021	0.1195	0.0225	1.1339e-07
GGT	RBC	0.0359	0.1039	0.7295	0.0883	0.0218	5.2439e-05
GGT	SBP	0.201	0.0658	0.0022	0.2066	0.0218	2.426e-21
GGT	T2D	0.1378	0.0421	0.0011	0.3543	0.0329	4.3556e-27
GGT	TBil	-0.0203	0.0744	0.7854	-0.0749	0.0295	0.0113
GGT	TC	0.1105	0.0957	0.2482	0.1305	0.0358	0.0003
GGT	TG	0.2372	0.0855	0.0055	0.3791	0.0399	1.8932e-21
GGT	WBC	0.1661	0.0859	0.0533	0.1951	0.0246	2.3626e-15
HDL-C	BMI	-0.2677	0.0875	0.0022	-0.4465	0.0259	1.5285e-66
HDL-C	CAD	-0.3681	0.1033	0.0004	-0.2751	0.0283	2.1137e-22
HDL-C	FG	-0.087	0.1078	0.4197	-0.1879	0.0327	9.2203e-09
HDL-C	HbA1c	-0.1714	0.0991	0.0838	-0.1762	0.0282	4.0736e-10
HDL-C	Height	0.0126	0.0346	0.7159	0.0249	0.0175	0.1548
HDL-C	T2D	-0.2304	0.0774	0.0029	-0.4979	0.0323	1.704e-53
Hb	BMI	0.054	0.0408	0.1861	0.0823	0.0185	8.2764e-06
Hb	Baso	0.0515	0.0801	0.5206	0.0546	0.0436	0.2103
Hb	CAD	0.0109	0.0455	0.8109	0.1327	0.0332	6.4079e-05
Hb	CRP	-0.2423	0.1434	0.0911	0.0269	0.0288	0.3516
Hb	DBP	0.0383	0.0641	0.5504	0.201	0.0254	2.7724e-15
Hb	Eosino	0.0475	0.078	0.5427	0.0535	0.0397	0.1774
Hb	FG	-0.0609	0.0747	0.4146	-0.0499	0.0288	0.0832
Hb	HDL-C	-0.0416	0.0642	0.5173	-0.1627	0.0266	9.0681e-10
Hb	HbA1c	-0.1031	0.0743	0.1653	-0.1511	0.0354	1.9357e-05
Hb	Height	-0.0022	0.0373	0.953	-0.0688	0.0189	0.0003
Hb	LDL-C	0.0827	0.0913	0.365	0.0145	0.0388	0.7091
Hb	Lym	0.1107	0.0743	0.1361	0.1037	0.0342	0.0025
Hb	MCH	-0.0018	0.0571	0.9748	0.049	0.0333	0.1411
Hb	MCHC	0.174	0.0686	0.0111	0.133	0.0421	0.0016
Hb	MCV	-0.0746	0.0552	0.1764	0.0141	0.0351	0.6887
Hb	Mono	0.0863	0.0718	0.2289	0.1518	0.026	5.3541e-09
Hb	Neutro	0.1146	0.058	0.0484	0.1782	0.0244	2.9864e-13
Hb	RBC	0.7637	0.0291	8.4415e-152	0.7153	0.0243	5.0556e-190
Hb	SBP	-0.0508	0.0553	0.3584	0.079	0.0234	0.0008
Hb	T2D	-0.004	0.0469	0.9329	0.1247	0.032	9.7154e-05
Hb	TC	-0.0885	0.0735	0.2289	-0.0333	0.037	0.3689
Hb	TG	-0.0068	0.0597	0.9099	0.1492	0.0298	5.5361e-07
Hb	WBC	0.1149	0.058	0.0476	0.1819	0.0282	1.1623e-10
HbA1c	BMI	0.004	0.0612	0.9474	0.2869	0.0221	1.1597e-38
HbA1c	CAD	0.1331	0.0627	0.0336	0.2457	0.0298	1.7793e-16
HbA1c	FG	0.6753	0.0844	1.2228e-15	0.5316	0.0302	3.8051e-69
HbA1c	Height	-0.0182	0.043	0.6716	-0.0512	0.0182	0.0049
Height	CAD	-0.0643	0.0299	0.0314	-0.1819	0.0225	5.8631e-16
Ht	BMI	0.0364	0.0395	0.3568	0.0926	0.0189	9.9266e-07
Ht	Baso	0.0504	0.0774	0.515	0.0841	0.042	0.0454
Ht	CAD	0.0217	0.0486	0.6556	0.1277	0.0345	0.0002
Ht	CRP	-0.1709	0.1312	0.1926	0.0427	0.0283	0.1311
Ht	DBP	0.0239	0.068	0.7256	0.2081	0.0262	1.9267e-15
Ht	Eosino	0.0716	0.0759	0.3451	0.0764	0.0378	0.0432
Ht	FG	-0.0801	0.0722	0.2671	-0.0671	0.0293	0.0218
Ht	HDL-C	-0.0371	0.0685	0.5882	-0.1372	0.0267	2.7849e-07
Ht	Hb	0.9703	0.0057	0	0.9717	0.0027	0
Ht	HbA1c	-0.0423	0.0759	0.5768	-0.0594	0.0362	0.1012
Ht	Height	0.0219	0.0354	0.5358	-0.0615	0.0204	0.0026
Ht	LDL-C	0.1052	0.0931	0.2587	0.0236	0.0396	0.5514
Ht	Lym	0.1039	0.0723	0.1509	0.1407	0.0328	1.8268e-05
Ht	MCH	-0.1097	0.0591	0.0637	-0.0607	0.0355	0.0879
Ht	MCHC	-0.0712	0.0706	0.3132	-0.1049	0.0444	0.0181
Ht	MCV	-0.118	0.0579	0.0416	-0.0458	0.0357	0.1997
Ht	Mono	0.1135	0.069	0.1	0.1853	0.0266	3.4151e-12
Ht	Neutro	0.1324	0.0588	0.0243	0.2084	0.024	3.8232e-18
Ht	RBC	0.8135	0.0211	0	0.7725	0.0198	0
Ht	SBP	-0.0618	0.0546	0.2579	0.0762	0.0242	0.0016
Ht	T2D	-0.0288	0.0462	0.5334	0.1153	0.033	0.0005
Ht	TC	-0.0505	0.0726	0.4863	-0.0215	0.0374	0.565
Ht	TG	-0.0269	0.0653	0.6801	0.1129	0.0302	0.0002
Ht	WBC	0.1429	0.058	0.0138	0.2232	0.0278	1.0955e-15
LDL-C	BMI	0.016	0.0601	0.7898	-0.0716	0.0279	0.0103
LDL-C	CAD	0.2144	0.0913	0.0188	0.0046	0.0547	0.9323
LDL-C	FG	-0.1099	0.1008	0.2754	-0.0714	0.0348	0.0399
LDL-C	HDL-C	0.1603	0.1823	0.3792	0.1766	0.0516	0.0006
LDL-C	HbA1c	0.0943	0.1094	0.3887	0.0717	0.0359	0.0456
LDL-C	Height	-0.1148	0.0435	0.0082	-0.1109	0.023	1.388e-06
LDL-C	T2D	-0.0118	0.0747	0.8743	-0.1062	0.0393	0.007
Lym	BMI	0.1784	0.0472	0.0002	0.2314	0.0192	1.9187e-33
Lym	CAD	-0.0028	0.0482	0.9541	0.1739	0.0292	2.5412e-09
Lym	CRP	0.1067	0.1589	0.5016	0.2456	0.0225	1.2136e-27
Lym	DBP	0.06	0.0657	0.3617	0.0988	0.0255	0.0001
Lym	FG	0.0661	0.0848	0.4358	0.0579	0.0252	0.0218
Lym	HDL-C	-0.1536	0.0712	0.0311	-0.2251	0.0217	4.0516e-25
Lym	HbA1c	0.0335	0.0952	0.7249	0.2452	0.0296	1.0875e-16
Lym	Height	-0.0706	0.0378	0.0619	-0.1446	0.0188	1.4718e-14
Lym	LDL-C	0.1739	0.0912	0.0566	0.0278	0.032	0.3861
Lym	SBP	0.0036	0.0597	0.9526	0.0994	0.0208	1.7403e-06
Lym	T2D	0.1133	0.054	0.0361	0.2677	0.032	5.4069e-17
Lym	TC	0.007	0.0772	0.9279	-0.0092	0.0309	0.767
Lym	TG	0.1754	0.0622	0.0048	0.2786	0.0226	4.6018e-35
Lym	WBC	0.5894	0.0492	4.9583e-33	0.684	0.0164	0
MCH	BMI	-0.0121	0.0378	0.7484	-0.0964	0.0162	2.9112e-09
MCH	Baso	-0.063	0.0638	0.3238	-0.0242	0.0421	0.5659
MCH	CAD	-0.1175	0.0896	0.1897	-0.0096	0.022	0.6621
MCH	CRP	-0.2786	0.1265	0.0276	-0.1131	0.0238	1.9861e-06
MCH	DBP	0.0311	0.0814	0.7021	-0.0535	0.0204	0.0087
MCH	Eosino	-0.1708	0.0629	0.0066	-0.0727	0.0258	0.0049
MCH	FG	-0.0121	0.07	0.8629	-0.0095	0.0223	0.6712
MCH	HDL-C	0.1973	0.1136	0.0826	0.134	0.02	2.2008e-11
MCH	HbA1c	-0.1887	0.0695	0.0066	-0.1541	0.031	6.5793e-07
MCH	Height	-0.0099	0.0244	0.6831	-0.0107	0.0174	0.5395
MCH	LDL-C	-0.0895	0.0871	0.3043	0.0058	0.0246	0.8127
MCH	Lym	-0.0288	0.0465	0.5361	-0.012	0.0219	0.5843
MCH	MCHC	0.4478	0.0718	4.3794e-10	0.4618	0.0443	1.8522e-25
MCH	MCV	0.9595	0.0085	0	0.969	0.004	0
MCH	Mono	-0.0545	0.0572	0.3406	-0.0105	0.0233	0.6529
MCH	Neutro	-0.1302	0.0691	0.0597	-0.0984	0.0263	0.0002
MCH	RBC	-0.6474	0.044	4.4371e-49	-0.6546	0.0245	1.633e-157
MCH	SBP	0.0255	0.0676	0.7056	-0.0521	0.0189	0.0059
MCH	T2D	-0.0341	0.0362	0.346	-0.1045	0.0252	3.307e-05
MCH	TC	-0.0853	0.0498	0.0863	0.0435	0.0247	0.0784
MCH	TG	-0.1319	0.0451	0.0034	-0.0697	0.0204	0.0006
MCH	WBC	-0.1121	0.0533	0.0353	-0.0784	0.0235	0.0008
MCHC	BMI	0.0563	0.0462	0.2232	-0.04	0.0204	0.0499
MCHC	Baso	0.0016	0.0837	0.9852	-0.1134	0.0492	0.0211
MCHC	CAD	-0.0156	0.089	0.8611	0.0302	0.0305	0.322
MCHC	CRP	-0.3731	0.206	0.0701	-0.0604	0.0269	0.0248
MCHC	DBP	0.085	0.0848	0.3164	-0.028	0.0259	0.2805
MCHC	Eosino	-0.1027	0.0775	0.1852	-0.0871	0.031	0.0049
MCHC	FG	0.1312	0.0857	0.1257	0.0579	0.0316	0.0669
MCHC	HDL-C	-0.0038	0.1202	0.975	-0.1066	0.0277	0.0001
MCHC	HbA1c	-0.2482	0.0865	0.0041	-0.3887	0.0458	2.1554e-17
MCHC	Height	-0.1019	0.039	0.0089	-0.0404	0.0208	0.052
MCHC	LDL-C	-0.0714	0.1198	0.5511	-0.0269	0.0398	0.4983
MCHC	Lym	0.0019	0.0736	0.9793	-0.1441	0.0311	3.5784e-06
MCHC	MCV	0.1812	0.0962	0.0596	0.2481	0.057	1.3312e-05
MCHC	Mono	-0.1261	0.0711	0.076	-0.1323	0.0314	2.5551e-05
MCHC	Neutro	-0.059	0.0725	0.4163	-0.1157	0.0332	0.0005
MCHC	RBC	-0.1661	0.0862	0.0541	-0.221	0.0491	6.9028e-06
MCHC	SBP	0.0708	0.0769	0.3574	0.0137	0.0257	0.5935
MCHC	T2D	0.1296	0.0508	0.0107	0.0253	0.0378	0.5034
MCHC	TC	-0.158	0.0809	0.0508	-0.0404	0.0394	0.3054
MCHC	TG	0.058	0.0816	0.4774	0.1476	0.0285	2.1958e-07
MCHC	WBC	-0.0953	0.0599	0.1113	-0.1596	0.0315	3.9073e-07
MCV	BMI	-0.0267	0.0356	0.4528	-0.0986	0.0167	3.2558e-09
MCV	Baso	-0.0845	0.0617	0.1711	0.0123	0.0416	0.7681
MCV	CAD	-0.1147	0.0772	0.1373	-0.0197	0.0228	0.3876
MCV	CRP	-0.1992	0.1054	0.0588	-0.1121	0.0243	3.9797e-06
MCV	DBP	0.0089	0.0718	0.9011	-0.0541	0.0204	0.0081
MCV	Eosino	-0.1543	0.0602	0.0104	-0.0567	0.0265	0.0324
MCV	FG	-0.0476	0.066	0.4704	-0.0282	0.0221	0.2024
MCV	HDL-C	0.2204	0.0971	0.0232	0.184	0.0193	1.5593e-21
MCV	HbA1c	-0.1373	0.0686	0.0453	-0.0665	0.0389	0.0873
MCV	Height	0.0226	0.0228	0.3213	-0.0012	0.0179	0.9446
MCV	LDL-C	-0.0849	0.0753	0.2595	0.0165	0.026	0.5254
MCV	Lym	-0.0285	0.0484	0.5555	0.0251	0.0223	0.2601
MCV	Mono	-0.0194	0.0545	0.722	0.0227	0.0229	0.3226
MCV	Neutro	-0.12	0.0645	0.0626	-0.0765	0.0247	0.002
MCV	RBC	-0.6759	0.0394	7.8402e-66	-0.6593	0.0228	1.3233e-184
MCV	SBP	0.0147	0.0591	0.8033	-0.0638	0.0188	0.0007
MCV	T2D	-0.0754	0.0353	0.0329	-0.1331	0.026	3.1619e-07
MCV	TC	-0.044	0.0506	0.3849	0.0631	0.0264	0.0169
MCV	TG	-0.1672	0.0378	9.8992e-06	-0.1218	0.0223	4.63e-08
MCV	WBC	-0.0941	0.0519	0.0697	-0.0433	0.0225	0.0546
Mono	BMI	0.0327	0.0428	0.4451	0.153	0.0181	3.0589e-17
Mono	CAD	-0.039	0.051	0.4444	0.1544	0.0279	3.0504e-08
Mono	CRP	0.3076	0.1627	0.0587	0.1699	0.0262	8.3463e-11
Mono	DBP	0.0298	0.0666	0.655	0.1416	0.0228	5.6994e-10
Mono	FG	-0.0099	0.0796	0.9008	0.0492	0.0221	0.0265
Mono	HDL-C	-0.0953	0.0716	0.1828	-0.1407	0.0214	4.8766e-11
Mono	HbA1c	-0.0041	0.0866	0.9623	0.1396	0.0246	1.4082e-08
Mono	Height	-0.0891	0.0395	0.024	-0.1058	0.0165	1.4915e-10
Mono	LDL-C	-0.0092	0.0863	0.9154	-0.0386	0.0288	0.1799
Mono	Lym	0.318	0.0783	4.9027e-05	0.396	0.0292	5.2901e-42
Mono	SBP	0.0643	0.0591	0.2768	0.1178	0.02	3.6563e-09
Mono	T2D	0.1073	0.0512	0.0359	0.1782	0.0312	1.1529e-08
Mono	TC	-0.1071	0.0779	0.169	-0.0588	0.0276	0.0333
Mono	TG	0.0401	0.0532	0.4505	0.1505	0.0253	2.8246e-09
Mono	WBC	0.63	0.0553	5.1219e-30	0.5773	0.0241	1.7839e-126
Neutro	BMI	0.05	0.0443	0.2595	0.2116	0.0203	1.6449e-25
Neutro	CAD	0.0426	0.0774	0.5818	0.2228	0.0252	8.8824e-19
Neutro	CRP	0.1495	0.1401	0.2858	0.3477	0.0331	9.4541e-26
Neutro	DBP	0.1217	0.0782	0.1199	0.1638	0.0249	4.5614e-11
Neutro	FG	0.0574	0.0752	0.4453	0.0614	0.0251	0.0146
Neutro	HDL-C	-0.2322	0.0891	0.0092	-0.2186	0.0231	2.6175e-21
Neutro	HbA1c	0.0456	0.0773	0.555	0.1298	0.0256	3.8049e-07
Neutro	Height	-0.1021	0.0353	0.0038	-0.1585	0.0188	3.2795e-17
Neutro	LDL-C	-0.073	0.0991	0.4614	-0.0638	0.0312	0.041
Neutro	Lym	0.2257	0.0695	0.0012	0.3703	0.023	1.606e-58
Neutro	Mono	0.5401	0.066	2.7681e-16	0.4449	0.029	4.4358e-53
Neutro	SBP	0.1444	0.07	0.0392	0.1887	0.0216	2.1154e-18
Neutro	T2D	0.0952	0.0457	0.0373	0.2621	0.0326	9.7253e-16
Neutro	TC	-0.1238	0.06	0.0389	-0.0879	0.032	0.006
Neutro	TG	0.1903	0.059	0.0013	0.2515	0.0272	2.7321e-20
Neutro	WBC	0.932	0.0196	0	0.9181	0.0054	0
P	ALP	-0.1267	0.0943	0.1792	-0.1282	0.0404	0.0015
P	ALT	-0.0797	0.1016	0.433	0.0021	0.0302	0.945
P	AST	-0.0644	0.0921	0.4846	0.0192	0.0295	0.515
P	Alb	0.0715	0.1102	0.5169	0.0489	0.0247	0.0476
P	BMI	0.0364	0.0707	0.6063	-0.0713	0.0199	0.0003
P	BUN	0.1327	0.0919	0.1487	0.0033	0.0323	0.9193
P	Baso	0.1983	0.1383	0.1515	0.0592	0.0399	0.1378
P	CAD	0.0037	0.0798	0.9627	-0.0054	0.0305	0.8597
P	CRP	-0.2124	0.2243	0.3438	-0.0702	0.0256	0.0061
P	Ca	-0.2722	0.1495	0.0686	-0.0801	0.0492	0.1037
P	DBP	-0.0608	0.1028	0.5544	-0.0953	0.0306	0.0018
P	Eosino	0.123	0.1162	0.2896	0.1312	0.0283	3.5271e-06
P	FG	-0.1268	0.1205	0.2927	-0.1263	0.0264	1.751e-06
P	GGT	0.117	0.0786	0.1366	0.0058	0.0243	0.8102
P	HDL-C	0.1371	0.1115	0.219	0.0485	0.0262	0.0636
P	Hb	-0.2713	0.1138	0.0171	-0.1395	0.0336	3.271e-05
P	HbA1c	0.1369	0.1134	0.2271	0.1142	0.0241	2.2205e-06
P	Height	-0.0065	0.0594	0.913	0.0085	0.0215	0.6933
P	Ht	-0.263	0.1109	0.0177	-0.1422	0.0336	2.3014e-05
P	LDL-C	0.1716	0.1378	0.2131	0.0599	0.0285	0.0356
P	Lym	0.0431	0.1154	0.7086	0.0642	0.0248	0.0097
P	MCH	-0.0083	0.0675	0.9022	-0.0108	0.0232	0.6401
P	MCHC	0.0155	0.1102	0.8883	0.0099	0.0295	0.7381
P	MCV	0.0011	0.0679	0.9868	-0.0141	0.0237	0.5514
P	Mono	0.1583	0.116	0.1721	0.0282	0.0251	0.2611
P	Neutro	0.0269	0.0958	0.7787	-0.0285	0.0323	0.3774
P	Plt	-0.0936	0.08	0.2422	0.1297	0.0236	4.0706e-08
P	RBC	-0.164	0.0867	0.0587	-0.0951	0.0314	0.0025
P	SBP	-0.0388	0.0997	0.6972	-0.145	0.0275	1.2776e-07
P	T2D	0.1079	0.0813	0.1846	-0.0434	0.0357	0.2251
P	TBil	0.0441	0.108	0.6833	-0.0253	0.0364	0.4876
P	TC	0.2051	0.1089	0.0598	0.0613	0.0282	0.0298
P	TG	0.0458	0.0816	0.5749	-0.0123	0.0289	0.6703
P	TP	0.0228	0.0981	0.8165	0.007	0.027	0.7948
P	UA	0.051	0.0683	0.4556	-0.0093	0.0275	0.7342
P	WBC	0.0159	0.0827	0.8477	0.0111	0.0326	0.7321
P	sCr	-0.0211	0.0789	0.7893	-0.0586	0.0339	0.0838
Plt	BMI	-0.0735	0.0343	0.032	0.0221	0.0167	0.1862
Plt	Baso	0.1696	0.0681	0.0127	0.1632	0.0421	0.0001
Plt	CAD	0.0029	0.0752	0.9697	0.0514	0.0242	0.034
Plt	CRP	0.1132	0.1166	0.3314	0.0963	0.024	6.1574e-05
Plt	DBP	-0.0247	0.0721	0.7323	0.0521	0.023	0.0238
Plt	Eosino	0.0636	0.0714	0.3729	0.141	0.0306	4.0883e-06
Plt	FG	-0.0716	0.0686	0.2968	0.0524	0.0261	0.0445
Plt	HDL-C	-0.1292	0.1251	0.3014	-0.0331	0.0224	0.1401
Plt	Hb	-0.1199	0.0542	0.0269	-0.078	0.0297	0.0088
Plt	HbA1c	0.0862	0.0783	0.2713	0.103	0.0286	0.0003
Plt	Height	-0.0994	0.0251	7.6398e-05	-0.152	0.0161	2.8472e-21
Plt	Ht	-0.099	0.063	0.1163	-0.074	0.0313	0.0181
Plt	LDL-C	0.1455	0.1129	0.1972	0.0763	0.0324	0.0185
Plt	Lym	0.2382	0.0503	2.1804e-06	0.2244	0.029	1.0277e-14
Plt	MCH	-0.1108	0.1018	0.2765	-0.0181	0.038	0.634
Plt	MCHC	-0.1047	0.0899	0.2443	-0.0096	0.04	0.81
Plt	MCV	-0.0916	0.0916	0.3174	-0.0106	0.037	0.7742
Plt	Mono	0.1897	0.0553	0.0006	0.2062	0.0291	1.3727e-12
Plt	Neutro	0.309	0.0541	1.1301e-08	0.2449	0.0299	2.7362e-16
Plt	RBC	-0.0132	0.0882	0.8806	-0.0453	0.0351	0.1971
Plt	SBP	-0.0272	0.0633	0.6672	0.093	0.0205	5.8276e-06
Plt	T2D	-0.0327	0.0413	0.4289	0.0516	0.029	0.0756
Plt	TC	0.1096	0.0532	0.0392	0.0813	0.0347	0.0192
Plt	TG	0.1107	0.0555	0.0459	0.1049	0.0273	0.0001
Plt	WBC	0.2872	0.046	4.2576e-10	0.2888	0.0316	5.7586e-20
RBC	BMI	0.0437	0.0392	0.2658	0.1316	0.0193	9.9955e-12
RBC	Baso	0.101	0.0669	0.1311	0.0527	0.0396	0.1833
RBC	CAD	0.0828	0.0703	0.2386	0.105	0.0278	0.0002
RBC	CRP	-0.0182	0.1039	0.8607	0.1007	0.0231	1.3137e-05
RBC	DBP	0.0176	0.0741	0.8119	0.1902	0.0225	2.7458e-17
RBC	Eosino	0.1658	0.0718	0.0209	0.0862	0.0312	0.0058
RBC	FG	-0.0436	0.0693	0.5298	-0.0295	0.0245	0.2273
RBC	HDL-C	-0.1672	0.0881	0.0578	-0.2185	0.0225	2.2886e-22
RBC	HbA1c	0.0623	0.0765	0.4156	-0.0012	0.0369	0.974
RBC	Height	0.0016	0.0304	0.957	-0.0437	0.0206	0.0343
RBC	LDL-C	0.1149	0.0866	0.1845	0.0053	0.0327	0.8711
RBC	Lym	0.0979	0.0581	0.0922	0.0851	0.0282	0.0025
RBC	Mono	0.0852	0.0598	0.1546	0.1195	0.0245	1.0862e-06
RBC	Neutro	0.1693	0.06	0.0048	0.1998	0.0237	3.3743e-17
RBC	SBP	-0.0542	0.0569	0.3413	0.097	0.0219	9.5682e-06
RBC	T2D	0.0252	0.0412	0.5407	0.169	0.0305	2.9113e-08
RBC	TC	-0.0168	0.0587	0.7751	-0.0581	0.0306	0.0575
RBC	TG	0.0806	0.0549	0.1424	0.16	0.0255	3.2833e-10
RBC	WBC	0.1703	0.0532	0.0014	0.1891	0.0246	1.5109e-14
SBP	BMI	0.2783	0.0362	1.4008e-14	0.1874	0.0187	1.1877e-23
SBP	CAD	0.2811	0.1075	0.0089	0.3536	0.0256	2.3556e-43
SBP	FG	0.2107	0.0634	0.0009	0.3062	0.0247	2.8224e-35
SBP	HDL-C	-0.1013	0.1017	0.3195	-0.1049	0.0187	1.8962e-08
SBP	HbA1c	0.0148	0.0731	0.8392	0.1419	0.0214	3.5321e-11
SBP	Height	-0.0375	0.0286	0.1897	-0.1484	0.0184	6.36e-16
SBP	LDL-C	-0.2143	0.0838	0.0105	-0.1747	0.036	1.1846e-06
SBP	T2D	0.2688	0.0445	1.5607e-09	0.3065	0.0252	4.5952e-34
SBP	TC	-0.2031	0.058	0.0005	-0.1682	0.0326	2.3889e-07
SBP	TG	0.1428	0.0473	0.0025	0.121	0.0272	8.5282e-06
T2D	BMI	0.2759	0.0583	2.1976e-06	0.6104	0.0295	4.9029e-95
T2D	CAD	0.3029	0.0478	2.4002e-10	0.4013	0.0329	3.0377e-34
T2D	FG	0.7065	0.0627	1.7745e-29	0.5502	0.0455	1.1894e-33
T2D	HbA1c	0.8421	0.0672	5.6262e-36	0.6224	0.0343	2.1434e-73
T2D	Height	-0.0019	0.023	0.9332	-0.0975	0.0242	5.606e-05
TBil	BMI	-0.086	0.0464	0.064	-0.1851	0.0304	1.1753e-09
TBil	Baso	-0.0481	0.0768	0.5309	-0.0941	0.0442	0.0334
TBil	CAD	-0.1536	0.0492	0.0018	-0.1014	0.0354	0.0042
TBil	CRP	-0.2149	0.1587	0.1757	-0.224	0.0465	1.4892e-06
TBil	DBP	-0.0619	0.0576	0.2829	-0.0218	0.0237	0.356
TBil	Eosino	-0.1413	0.0648	0.0292	-0.0709	0.0377	0.0597
TBil	FG	-0.1107	0.0725	0.1268	-0.083	0.0269	0.0021
TBil	HDL-C	0.1114	0.0721	0.1225	0.1272	0.0352	0.0003
TBil	Hb	0.2901	0.0959	0.0025	0.2458	0.0482	3.4699e-07
TBil	HbA1c	-0.0329	0.0785	0.6751	-0.3417	0.0556	7.744e-10
TBil	Height	0.1329	0.039	0.0007	0.1621	0.0276	4.4028e-09
TBil	Ht	0.2612	0.0843	0.0019	0.1849	0.0424	1.3168e-05
TBil	LDL-C	-0.0114	0.0819	0.8895	-0.0367	0.0425	0.388
TBil	Lym	-0.1926	0.079	0.0148	-0.1569	0.0402	9.4424e-05
TBil	MCH	0.0398	0.0593	0.5015	0.1092	0.0297	0.0002
TBil	MCHC	0.1648	0.1123	0.1423	0.2577	0.0437	3.6931e-09
TBil	MCV	0.0023	0.0443	0.9593	0.0501	0.0295	0.089
TBil	Mono	-0.1728	0.0623	0.0055	-0.1298	0.0274	2.2272e-06
TBil	Neutro	-0.1519	0.0543	0.0051	-0.1145	0.0323	0.0004
TBil	Plt	-0.2384	0.0676	0.0004	-0.1891	0.0407	3.2903e-06
TBil	RBC	0.1852	0.0618	0.0027	0.1046	0.0308	0.0007
TBil	SBP	-0.1523	0.0566	0.0071	-0.065	0.0225	0.0039
TBil	T2D	-0.1479	0.045	0.001	-0.1915	0.0404	2.0901e-06
TBil	TC	-0.0378	0.0689	0.5838	-0.0306	0.0427	0.4736
TBil	TG	-0.1755	0.0837	0.036	-0.1764	0.048	0.0002
TBil	WBC	-0.201	0.0553	0.0003	-0.157	0.0382	4.043e-05
TC	BMI	-0.1515	0.0442	0.0006	-0.1737	0.0264	4.931e-11
TC	CAD	0.0631	0.0628	0.3148	-0.0765	0.0622	0.2184
TC	FG	-0.065	0.0846	0.4423	-0.1038	0.0356	0.0035
TC	HDL-C	0.415	0.1089	0.0001	0.4537	0.0726	4.1541e-10
TC	HbA1c	0.072	0.0779	0.3552	0.0409	0.0325	0.2079
TC	Height	-0.0814	0.0351	0.0205	-0.1101	0.0235	2.8226e-06
TC	LDL-C	0.869	0.0724	3.7809e-33	0.9506	0.0094	0
TC	T2D	-0.078	0.0577	0.1764	-0.1924	0.0345	2.45e-08
TC	TG	0.0285	0.1072	0.7904	0.2255	0.0653	0.0006
TG	BMI	0.1951	0.054	0.0003	0.3223	0.0319	5.3848e-24
TG	CAD	0.1939	0.0372	1.8846e-07	0.2804	0.0329	1.6919e-17
TG	FG	0.0684	0.0692	0.3227	0.1636	0.0489	0.0008
TG	HDL-C	-0.7175	0.1294	2.9253e-08	-0.6215	0.0471	1.1115e-39
TG	HbA1c	0.1058	0.062	0.0879	0.2485	0.0393	2.5061e-10
TG	Height	-0.0553	0.0305	0.0694	-0.1221	0.0198	7.2866e-10
TG	LDL-C	-0.0018	0.0827	0.9828	0.2992	0.0589	3.8672e-07
TG	T2D	0.1762	0.055	0.0013	0.463	0.0512	1.5684e-19
TP	ALP	0.0785	0.0688	0.2536	0.1424	0.0399	0.0004
TP	ALT	0.2128	0.0629	0.0007	0.2198	0.0302	3.4062e-13
TP	AST	0.2384	0.0608	8.7701e-05	0.239	0.0378	2.5238e-10
TP	BMI	0.0456	0.0388	0.2392	0.0314	0.0221	0.1559
TP	Baso	0.1071	0.0658	0.1038	0.0453	0.0394	0.2493
TP	CAD	0.0028	0.0601	0.9624	0.1358	0.0269	4.6866e-07
TP	CRP	0.0334	0.1211	0.7829	0.1435	0.0309	3.4287e-06
TP	DBP	0.1724	0.0577	0.0028	0.2144	0.0266	7.6547e-16
TP	Eosino	0.0473	0.0674	0.4824	0.0847	0.0258	0.0011
TP	FG	0.1466	0.0771	0.0572	0.0987	0.0335	0.0033
TP	GGT	0.2825	0.0508	2.6955e-08	0.2176	0.0302	6.3187e-13
TP	HDL-C	-0.1074	0.0872	0.2183	-0.1019	0.0257	7.3048e-05
TP	Hb	0.0387	0.0517	0.454	-0.0057	0.0281	0.8402
TP	HbA1c	0.0784	0.0709	0.2692	0.1342	0.0278	1.4489e-06
TP	Height	-0.0544	0.0333	0.103	-0.0841	0.0187	6.9575e-06
TP	Ht	0.009	0.0515	0.8609	-0.0069	0.0267	0.796
TP	LDL-C	0.0354	0.0755	0.6389	0.1363	0.036	0.0002
TP	Lym	0.1664	0.065	0.0105	0.1366	0.0262	1.8137e-07
TP	MCH	0.0045	0.06	0.9396	-0.0235	0.0222	0.2906
TP	MCHC	0.0877	0.0749	0.2415	0.0119	0.0293	0.684
TP	MCV	-0.0263	0.0579	0.6494	-0.0272	0.0234	0.2447
TP	Mono	-0.0065	0.0707	0.9263	0.1094	0.0256	1.8924e-05
TP	Neutro	-0.0421	0.0552	0.4451	0.1148	0.0277	3.449e-05
TP	Plt	0.1715	0.0586	0.0034	0.1638	0.0235	3.141e-12
TP	RBC	0.0248	0.0523	0.6357	0.0117	0.0245	0.6317
TP	SBP	0.1155	0.056	0.0392	0.2805	0.0238	4.9995e-32
TP	T2D	0.0958	0.044	0.0294	0.1266	0.0324	9.4256e-05
TP	TBil	0.0105	0.0666	0.8747	-0.0344	0.0263	0.1906
TP	TC	0.0925	0.063	0.1422	0.0962	0.0353	0.0064
TP	TG	0.2048	0.0576	0.0004	0.1471	0.0399	0.0002
TP	WBC	0.0648	0.049	0.1863	0.151	0.0267	1.5241e-08
UA	ALP	0.003	0.0477	0.95	0.1242	0.0286	1.4654e-05
UA	ALT	0.0679	0.0708	0.3371	0.2744	0.0304	1.6251e-19
UA	AST	0.1154	0.0602	0.0554	0.1278	0.0246	2.1514e-07
UA	Alb	0.0428	0.0536	0.4246	0.0229	0.0309	0.4587
UA	BMI	0.1683	0.0557	0.0025	0.3747	0.0345	1.5756e-27
UA	BUN	0.0498	0.0729	0.4947	0.2597	0.0383	1.1258e-11
UA	Baso	0.1193	0.053	0.0245	0.1334	0.034	8.7935e-05
UA	CAD	0.1158	0.0801	0.1483	0.2438	0.0273	4.15e-19
UA	CRP	0.3357	0.1169	0.0041	0.3189	0.0405	3.5183e-15
UA	DBP	0.1974	0.081	0.0149	0.2368	0.0215	3.9179e-28
UA	Eosino	0.0776	0.0473	0.1007	0.1174	0.0274	1.7842e-05
UA	FG	0.0785	0.0681	0.2491	0.1627	0.0388	2.7149e-05
UA	GGT	0.2521	0.084	0.0027	0.2838	0.0287	4.1245e-23
UA	HDL-C	-0.1422	0.124	0.2517	-0.3399	0.0271	4.2346e-36
UA	Hb	-0.098	0.048	0.0414	0.0616	0.0281	0.0286
UA	HbA1c	-0.0107	0.0581	0.8546	0.1953	0.0236	1.4165e-16
UA	Height	0.0156	0.0248	0.5273	-0.013	0.0177	0.4616
UA	Ht	-0.1054	0.0491	0.0318	0.0369	0.0293	0.208
UA	LDL-C	-0.136	0.0742	0.0668	-0.0397	0.0291	0.1722
UA	Lym	0.0721	0.0478	0.132	0.1851	0.0235	3.3687e-15
UA	MCH	0.0143	0.0628	0.8206	-0.0426	0.0161	0.0082
UA	MCHC	0.0053	0.0662	0.9368	0.113	0.0242	2.9232e-06
UA	MCV	0.0134	0.056	0.8117	-0.0783	0.0167	2.8007e-06
UA	Mono	0.0376	0.0601	0.5322	0.1151	0.0225	3.1205e-07
UA	Neutro	0.0397	0.0645	0.5378	0.1777	0.0229	8.9849e-15
UA	Plt	-0.0933	0.0593	0.1158	0.0192	0.0221	0.3853
UA	RBC	-0.0822	0.056	0.142	0.0779	0.0243	0.0014
UA	SBP	0.2042	0.0669	0.0023	0.1832	0.0214	1.2632e-17
UA	T2D	0.0726	0.0467	0.1199	0.3764	0.0389	4.1527e-22
UA	TBil	-0.0768	0.0574	0.1807	-0.0592	0.0229	0.0098
UA	TC	-0.1212	0.046	0.0084	-0.0945	0.0312	0.0024
UA	TG	0.2117	0.0761	0.0054	0.3804	0.0331	1.4563e-30
UA	TP	0.1473	0.0461	0.0014	0.1761	0.0243	3.8762e-13
UA	WBC	0.1105	0.0531	0.0373	0.2128	0.0251	2.0804e-17
UA	sCr	0.1938	0.0589	0.001	0.1885	0.0364	2.1799e-07
WBC	BMI	0.1445	0.0353	4.2427e-05	0.2549	0.0209	2.9087e-34
WBC	CAD	0.0374	0.0535	0.4847	0.2534	0.0255	2.6978e-23
WBC	CRP	0.3119	0.1302	0.0166	0.3633	0.0292	1.4973e-35
WBC	DBP	0.095	0.0629	0.1309	0.1757	0.0245	7.1174e-13
WBC	FG	0.0591	0.0693	0.3936	0.0678	0.0239	0.0045
WBC	HDL-C	-0.2377	0.0654	0.0003	-0.2595	0.0222	1.0822e-31
WBC	HbA1c	0.0522	0.069	0.4487	0.2048	0.0255	1.0217e-15
WBC	Height	-0.0943	0.033	0.0043	-0.1794	0.0192	8.1169e-21
WBC	LDL-C	-0.0764	0.0767	0.3196	-0.0431	0.0313	0.1685
WBC	SBP	0.1494	0.0591	0.0115	0.1888	0.02	4.0119e-21
WBC	T2D	0.1516	0.0396	0.0001	0.31	0.031	1.424e-23
WBC	TC	-0.1328	0.0564	0.0185	-0.0786	0.0321	0.0145
WBC	TG	0.2112	0.0623	0.0007	0.2973	0.0255	1.5898e-31
sCr	ALP	-0.0339	0.045	0.4517	-0.0322	0.0323	0.3182
sCr	ALT	-0.0574	0.074	0.4376	-0.0327	0.0289	0.258
sCr	AST	0.0295	0.0706	0.6763	0.0257	0.0311	0.4095
sCr	Alb	-0.0414	0.0572	0.4688	-0.1043	0.0263	7.0533e-05
sCr	BMI	0.1449	0.0377	0.0001	0.0655	0.0191	0.0006
sCr	Baso	0.0019	0.0603	0.9745	0.1089	0.0344	0.0015
sCr	CAD	0.1736	0.0631	0.006	0.0008	0.0277	0.9768
sCr	CRP	0.0773	0.1092	0.479	0.0056	0.0314	0.8598
sCr	DBP	0.0749	0.066	0.2564	0.0281	0.025	0.2613
sCr	Eosino	0.0086	0.0572	0.8802	0.0077	0.0254	0.7626
sCr	FG	-0.0137	0.0648	0.8325	-0.0289	0.0276	0.2954
sCr	GGT	-0.0297	0.0809	0.7131	-0.0638	0.0265	0.016
sCr	HDL-C	-0.2156	0.0789	0.0063	-0.0899	0.0226	6.8076e-05
sCr	Hb	-0.1042	0.051	0.0412	0.0695	0.033	0.0353
sCr	HbA1c	0.0963	0.0631	0.1269	0.0032	0.0244	0.8968
sCr	Height	0.0802	0.0318	0.0116	0.1246	0.0188	3.4683e-11
sCr	Ht	-0.0923	0.0536	0.0849	0.0744	0.0347	0.0319
sCr	LDL-C	-0.0245	0.0906	0.787	-0.05	0.0303	0.099
sCr	Lym	-0.064	0.0551	0.2453	-0.0296	0.0209	0.1561
sCr	MCH	-0.0503	0.0632	0.4265	0.0013	0.0191	0.9465
sCr	MCHC	-0.05	0.0651	0.4427	-0.0082	0.0265	0.7578
sCr	MCV	-0.0293	0.0577	0.612	0.0059	0.0197	0.7666
sCr	Mono	-0.0575	0.0504	0.2533	-0.0025	0.0184	0.8918
sCr	Neutro	0.0253	0.0614	0.6807	0.0344	0.0243	0.1569
sCr	Plt	-0.0636	0.0664	0.3383	-0.0588	0.0224	0.0088
sCr	RBC	-0.0465	0.0597	0.4364	0.0521	0.0307	0.0895
sCr	SBP	0.0628	0.0592	0.2884	-0.0068	0.0247	0.782
sCr	T2D	0.0631	0.0373	0.0907	-0.0358	0.0303	0.2367
sCr	TBil	0.0041	0.0549	0.9411	0.0959	0.0267	0.0003
sCr	TC	-0.0279	0.0627	0.6571	-0.0671	0.0305	0.0278
sCr	TG	0.16	0.0528	0.0024	0.0434	0.0343	0.2047
sCr	TP	-0.0494	0.0587	0.4	-0.0416	0.029	0.1512
sCr	WBC	0.0163	0.0498	0.7441	0.0175	0.0214	0.4123
